# Supplementary material for: CloVR-ITS: Automated internal transcribed spacer amplicon sequence analysis pipeline for the characterization of fungal microbiota
Source: Microbiome. 2013 Feb 4;1:6. doi: 10.1186/2049-2618-1-6 (PMC3869194; doi:10.1186/2049-2618-1-6)
Supplement: Additional file 2 — Table S1. Demographics and clinical features of the enrolled patients. This table gives an overview of the patient demographic and clinical feature metadata associated with the human gastric fluid samples analyzed in this paper. [file 2049-2618-1-6-S2.xlsx]

## Sheet: Human Gastric Sample Metadata
Supplementary Table S1. Demographics and clinical features of the enrolled patients.
Subject	Sex	Age	Ethnicity	Antib.	PPI	Imm. status
15	F	33	AA	BL + BLI	yes	S/M/I
33	F	71	C	-	yes	na
38	M	70	C	-	yes	na
44	M	28	AA	-	-	na
50	F	79	AA	-	-	na
64	M	42	AA	FQ	yes	HIV/AIDS
77	M	36	C	-	-	na
96	F	37	AA	THF + ML	yes	HIV/AIDS
97	F	27	C	-	-	na
F, female; M, male; C, Caucasian; AA, African American; Antib., antibiotics; BL, beta-lactam; BLI, BL inhibitor; ML, macrolide; FQ, fluoroquinolone; THF, tetrahydrofolate synthesis pathway-affecting antibiotic; PPI, proton pump inhibitor (at least 20 mg once daily for more than 1 day); Imm., immune; S, steroids; M, mycophenolate; I, IL-2 receptor inhibitor; ITS, ribosomal Internal Transcribed Spa…
