# Supplementary material for: CloVR-ITS: Automated internal transcribed spacer amplicon sequence analysis pipeline for the characterization of fungal microbiota
Source: Microbiome. 2013 Feb 4;1:6. doi: 10.1186/2049-2618-1-6 (PMC3869194; doi:10.1186/2049-2618-1-6)
Supplement: Additional file 3 — Table S2. Pipeline sequence analysis statistics for human gastric ITS dataset. This table provides an overview of the number of sequences from each human gastric fluid sample that passed CloVR-ITS quality filtering and chimera detection stages. [file 2049-2618-1-6-S3.xlsx]

## Sheet: Human Gastric Sample Metadata
Supplementary Table S2. Pipeline sequence analysis statistics for human gastric ITS dataset.
Subject id	Raw input sequences	Sequences passing quality filtering	High-quality sequences detected as chimeras	Final high-quality sequences used for analysis	Final average sequence length
15	18335	18181	150	18031	285
33	15959	15823	210	15613	274
38	19691	19484	180	19304	275
44	19489	19363	150	19213	270
50	5776	5702	60	5642	289
64	10764	10697	102	10595	263
77	16487	16414	109	16305	263
96	11548	11505	102	11403	243
97	16633	16594	172	16422	241
Total	134682	133763	1235	132528
