# Supplementary material for: CloVR-ITS: Automated internal transcribed spacer amplicon sequence analysis pipeline for the characterization of fungal microbiota
Source: Microbiome. 2013 Feb 4;1:6. doi: 10.1186/2049-2618-1-6 (PMC3869194; doi:10.1186/2049-2618-1-6)
Supplement: Additional file 4 — Table S3. ITS taxonomic assignment tables. Summary tables of ITS taxonomic classifications for human gastric fluid samples. [file 2049-2618-1-6-S4.xlsx]

## Sheet: Class
Subject	15	33	38	44	50	64	77	96	97
Agaricomycetes	2741	996	1230	977	710	640	58	1	64
Dothideomycetes	1607	2139	1440	705	351	3192	558	4	212
Eurotiomycetes	46	366	89	589	645	60	133	1	1
Leotiomycetes	50	432	36	0	108	0	18	0	8
No_class	2	0	0	0	0	0	39	0	0
Pezizomycetes	0	0	0	0	0	1	0	0	0
Polypodiopsida	5	0	0	0	0	0	1	0	0
Saccharomycetes	1044	1224	700	2742	429	401	4012	37	849
Sordariomycetes	0	1441	3059	227	191	66	14	1	31
Tremellomycetes	0	6	252	9	0	0	279	0	71
Turbellaria	0	0	2	0	0	0	5	0	0
Ulvophyceae	0	425	0	0	0	0	0	0	0
Unclassified	12536	8584	12496	13964	3208	6235	11188	11359	15186
[%] unclassified	69.5247	54.9798	64.7327	72.68	56.8593	58.8485	68.617	99.6141	92.4735	70.9255
Total	18031	15613	19304	19213	5642	10595	16305	11403	16422
[%] Saccharomycetes	5.79003	7.83962	3.62619	14.2716	7.60369	3.7848	24.6059	0.324476	5.16989	8.11292
[%] Dothi	8.91243	13.7001	7.45959	3.66939	6.2212	30.1274	3.42226	0.0350785	1.29095	8.31538
[%] Agarico	15.2016	6.3793	6.37174	5.0851	12.5842	6.04059	0.355719	0.00876962	0.389721	5.82408
[%] Sordario	0	9.22949	15.8465	1.18149	3.38532	0.622935	0.0858632	0.00876962	0.188771	3.39434

## Sheet: Order
Subject	15	33	38	44	50	64	77	96	97
Agaricales	1148	41	400	510	75	280	43	0	1
Atheliales	1	0	114	0	0	0	0	0	0
Botryosphaeriales	0	0	1	0	199	0	15	0	0
Bryopsidales	0	425	0	0	0	0	0	0	0
Cantharellales	0	13	0	0	0	0	0	0	0
Capnodiales	261	557	48	200	134	3093	124	2	83
Catenulida	0	0	2	0	0	0	5	0	0
Chaetothyriales	0	16	18	0	0	0	0	0	0
Corticiales	230	59	473	1	494	54	1	0	31
Dothideales	419	883	432	361	0	80	280	1	77
Eurotiales	46	278	71	589	645	60	133	1	1
Fabales	2	0	0	0	0	0	39	0	0
Filobasidiales	0	6	199	0	0	0	279	0	58
Gloeophyllales	0	0	52	1	0	0	0	0	0
Glomerellales	0	0	5	0	0	2	0	0	0
Helotiales	50	0	0	0	106	0	0	0	0
Hypocreales	0	190	3031	226	191	52	13	1	30
Microascales	0	1045	0	0	0	0	0	0	1
No_order	0	432	36	0	2	0	49	0	8
Onygenales	0	72	0	0	0	0	0	0	0
Pezizales	0	0	0	0	0	1	0	0	0
Pleosporales	927	699	959	144	18	19	108	1	52
Polypodiales	5	0	0	0	0	0	1	0	0
Polyporales	1037	602	43	464	104	302	12	1	30
Russulales	325	281	148	1	37	4	1	0	1
Saccharomycetales	1044	1224	700	2742	429	401	4012	37	849
Sordariales	0	0	23	0	0	12	0	0	0
Thelephorales	0	0	0	0	0	0	1	0	1
Tremellales	0	0	53	9	0	0	0	0	13
Trichosphaeriales	0	206	0	1	0	0	1	0	0
Unclassified	12536	8584	12496	13964	3208	6235	11188	11359	15186
[%] unclassified	69.5247	54.9798	64.7327	72.68	56.8593	58.8485	68.617	99.6141	92.4735
Total	18031	15613	19304	19213	5642	10595	16305	11403	16422

## Sheet: Family
Subject	15	33	38	44	50	64	77	96	97
Agaricaceae	0	0	0	0	0	0	7	0	1
Arthrodermataceae	0	72	0	0	0	0	0	0	0
Atheliaceae	1	0	114	0	0	0	0	0	0
Bionectriaceae	0	0	1	220	0	0	0	0	0
Botryosphaeriaceae	0	0	1	0	199	0	15	0	0
Catenulidae	0	0	2	0	0	0	5	0	0
Caulerpaceae	0	425	0	0	0	0	0	0	0
Ceratobasidiaceae	0	13	0	0	0	0	0	0	0
Chaetomiaceae	0	0	23	0	0	12	0	0	0
Chaetothyriaceae	0	2	18	0	0	0	0	0	0
Coriolaceae	251	63	41	274	0	240	1	0	27
Corticiaceae	230	59	473	1	494	54	1	0	31
Davidiellaceae	261	518	48	200	32	3093	53	2	74
Debaryomycetaceae	47	31	0	110	270	0	4	0	8
Didymellaceae	126	587	133	84	0	0	81	1	51
Dissoconiaceae	0	0	0	0	102	0	0	0	0
Dothioraceae	419	754	432	361	0	80	280	1	77
Erysiphaceae	0	432	0	0	2	0	18	0	8
Fabaceae	2	0	0	0	0	0	39	0	0
Gloeophyllaceae	0	0	52	1	0	0	0	0	0
Glomerellaceae	0	0	5	0	0	2	0	0	0
Helotiaceae	50	0	0	0	106	0	0	0	0
Herpotrichiellaceae	0	14	0	0	0	0	0	0	0
Hypocreaceae	0	1	0	0	0	0	0	0	7
Microascaceae	0	1045	0	0	0	0	0	0	1
Montagnulaceae	0	0	1	0	0	0	0	0	0
Mycosphaerellaceae	0	39	0	0	0	0	50	0	9
No_family	1024	1757	3984	2837	454	453	4331	34	935
Peniophoraceae	316	281	59	1	0	0	1	0	1
Phaeosphaeriaceae	0	0	59	0	0	0	0	0	0
Phaffomycetaceae	2	0	0	0	0	0	0	4	0
Physalacriaceae	979	0	346	260	0	0	0	0	0
Pleosporaceae	801	90	766	60	18	19	7	0	1
Pleosporomycetidae	0	0	0	0	0	0	31	0	0
Polyporaceae	757	505	0	1	0	62	1	1	3
Psathyrellaceae	0	0	0	0	0	0	8	0	0
Pseudeurotiaceae	0	0	36	0	0	0	0	0	0
Pteridaceae	5	0	0	0	0	0	1	0	0
Sarcoscyphaceae	0	0	0	0	0	1	0	0	0
Schizophyllaceae	92	40	54	250	0	230	28	0	0
Sporormiaceae	0	22	0	0	0	0	0	0	0
Stereaceae	9	0	89	0	37	4	0	0	0
Teratosphaeriaceae	0	0	0	0	0	0	21	0	0
Thelephoraceae	0	0	0	0	0	0	1	0	0
Trichocomaceae	46	278	71	589	645	60	133	1	1
Tricholomataceae	77	1	0	0	75	50	0	0	0
Typhulaceae	0	0	0	0	0	0	0	0	1
Unclassified	12536	8584	12496	13964	3208	6235	11188	11359	15186
[%] unclassified	69.5247	54.9798	64.7327	72.68	56.8593	58.8485	68.617	99.6141	92.4735
Total	18031	15613	19304	19213	5642	10595	16305	11403	16422

## Sheet: Genus
Subject	15	33	38	44	50	64	77	96	97
Acremonium	0	0	33	6	0	0	0	0	2
Agaricus	0	0	0	0	0	0	7	0	1
Alternaria	24	90	28	57	0	11	7	0	1
Arthroderma	0	72	0	0	0	0	0	0	0
Aspergillus	46	87	0	52	70	0	8	0	1
Athelia	1	0	114	0	0	0	0	0	0
Aureobasidium	419	754	432	361	0	32	280	1	77
Blumeria	0	0	0	0	0	0	18	0	0
Candida	995	1193	700	2632	159	401	4008	33	841
Capnobotryella	0	0	0	0	0	0	20	0	0
Catenula	0	0	2	0	0	0	5	0	0
Chaetomium	0	0	0	0	0	12	0	0	0
Cladosporium	56	514	47	200	28	70	12	1	64
Claussenomyces	50	0	0	0	106	0	0	0	0
Cochliobolus	745	0	0	0	0	0	0	0	0
Colletotrichum	0	0	5	0	0	2	0	0	0
Coniothyrium	0	0	0	0	0	0	20	0	0
Coriolopsis	0	0	0	2	0	1	0	0	25
Cryptococcus	0	6	252	9	0	0	279	0	58
Curvularia	0	0	0	0	1	0	0	0	0
Cyberlindnera	2	0	0	0	0	0	0	4	0
Davidiella	173	4	1	0	4	3023	41	1	10
Debaryomyces	14	31	0	110	270	0	4	0	7
Devriesia	0	0	0	0	0	0	1	0	0
Dissoconium	0	0	0	0	102	0	0	0	0
Eurotium	0	1	71	426	1	0	125	0	0
Exophiala	0	9	0	0	0	0	0	0	0
Flammulina	979	0	346	260	0	0	0	0	0
Fusarium	0	189	2877	0	191	17	11	1	21
Gliomastix	0	0	1	220	0	0	0	0	0
Gloeophyllum	0	0	52	1	0	0	0	0	0
Glonium	0	0	0	0	0	0	31	0	0
Golovinomyces	0	432	0	0	2	0	0	0	8
Hortaea	0	129	0	0	0	0	0	0	0
Hypocrea	0	1	0	0	0	0	0	0	7
Irpex	29	34	2	189	104	0	10	0	0
Knufia	0	0	18	0	0	0	0	0	0
Lasiodiplodia	0	0	0	0	3	0	0	0	0
Leptosphaerulina	14	67	0	33	0	0	65	0	27
Meyerozyma	33	0	0	0	0	0	0	0	1
Microdiplodia	0	0	1	0	0	0	0	0	0
Myrothecium	0	0	120	0	0	0	0	0	0
Nigrospora	0	206	0	1	0	0	1	0	0
No_genus	32	425	738	3	212	0	3	0	0
Paraconiothyrium	0	0	1	0	0	0	0	0	0
Paraphoma	0	0	59	0	0	0	0	0	0
Passalora	0	38	0	0	0	0	0	0	0
Penicillium	0	1	0	111	574	60	0	1	0
Peniophora	316	281	59	1	0	0	1	0	1
Peyronellaea	1	1	0	0	0	0	0	0	0
Phillipsia	0	0	0	0	0	1	0	0	0
Phlebia	229	5	473	1	343	0	1	0	30
Phlebiella	0	0	0	0	0	54	0	0	0
Phoma	111	519	133	51	0	0	16	1	24
Polyporus	594	505	0	1	0	62	0	1	2
Postia	250	0	41	34	0	1	0	0	0
Preussia	0	22	0	0	0	0	0	0	0
Psathyrella	0	0	0	0	0	0	8	0	0
Pseudeurotium	0	0	36	0	0	0	0	0	0
Pteris	5	0	0	0	0	0	1	0	0
Pueraria	2	0	0	0	0	0	39	0	0
Ramularia	0	0	0	0	0	0	27	0	9
Sarcomyxa	0	1	0	0	0	1	0	0	0
Sarocladium	0	0	0	0	0	35	2	0	0
Scedosporium	0	1045	0	0	0	0	0	0	1
Schizophyllum	92	40	54	250	0	230	28	0	0
Septoria	0	0	0	0	0	0	23	0	0
Sistotrema	1	54	0	0	151	0	0	0	1
Sphaeropsis	0	0	0	0	1	0	12	0	0
Stereum	9	0	89	0	37	4	0	0	0
Sydowia	0	0	0	0	0	48	0	0	0
Talaromyces	0	189	0	0	0	0	0	0	0
Thanatephorus	0	13	0	0	0	0	0	0	0
Thielavia	0	0	23	0	0	0	0	0	0
Tomentellopsis	0	0	0	0	0	0	1	0	0
Toxicocladosporium	32	0	0	0	0	0	0	0	0
Trametes	1	63	0	238	0	238	1	0	2
Trichaptum	163	0	0	0	0	0	1	0	1
Tricholoma	77	0	0	0	75	49	0	0	0
Trichosporon	0	0	0	0	0	0	0	0	13
Typhula	0	0	0	0	0	0	0	0	1
Ulocladium	0	0	0	0	0	8	0	0	0
Unclassified	12536	8592	12496	13964	3208	6235	11188	11359	15186
[%] unclassified	69.5247	55.0311	64.7327	72.68	56.8593	58.8485	68.617	99.6141	92.4735
Total	18031	15613	19304	19213	5642	10595	16305	11403	16422

## Sheet: Species
Subject	15	33	38	44	50	64	77	96	97
Acremonium polychromum	0	0	33	0	0	0	0	0	0
Acremonium sp. BF100	0	0	0	0	0	0	0	0	2
Acremonium sp. JJP-2009a	0	0	0	6	0	0	0	0	0
Agaricus bisporus	0	0	0	0	0	0	7	0	1
Alternaria alternata	1	0	3	0	0	0	0	0	0
Alternaria brassicae	0	85	0	0	0	0	0	0	0
Alternaria dauci	0	0	0	48	0	0	0	0	0
Alternaria sp. 2 TMS-2011	8	4	7	3	0	9	4	0	1
Alternaria sp. JJP-2009a	15	1	17	6	0	1	3	0	0
Alternaria tenuissima	0	0	1	0	0	1	0	0	0
Arthroderma gypseum	0	72	0	0	0	0	0	0	0
Aspergillus penicillioides	1	0	0	0	0	0	0	0	0
Aspergillus ruber	0	0	0	0	0	0	1	0	0
Aspergillus sp. 06 SMR-2010	0	0	0	0	0	0	0	0	1
Aspergillus sp. F55	0	86	0	19	0	0	0	0	0
Aspergillus sp. F9	0	1	0	0	0	0	0	0	0
Aspergillus versicolor	45	0	0	33	70	0	7	0	0
Athelia arachnoidea	0	0	67	0	0	0	0	0	0
Athelia bombacina	1	0	46	0	0	0	0	0	0
Athelia epiphylla	0	0	1	0	0	0	0	0	0
Aureobasidium pullulans	416	743	429	360	0	27	274	1	77
Aureobasidium sp. RBF-8B1	2	10	2	1	0	0	1	0	0
Aureobasidium sp. TMS-2011	1	1	1	0	0	5	5	0	0
Blumeria graminis	0	0	0	0	0	0	18	0	0
Candida albicans	8	0	42	0	0	202	2	0	509
Candida dubliniensis	0	0	0	0	0	0	1	32	0
Candida ergatensis	1	0	0	0	0	0	0	0	0
Candida metapsilosis	0	32	0	0	0	0	0	0	0
Candida parapsilosis	0	0	2	57	0	1	2	0	1
Candida quercitrusa	986	1107	656	2573	159	198	3999	1	331
Candida sp. 3 TMS-2011	0	54	0	0	0	0	0	0	0
Candida sp. JJP-2009a	0	0	0	0	0	0	1	0	0
Candida tropicalis	0	0	0	2	0	0	3	0	0
Capnobotryella sp. MA 4659	0	0	0	0	0	0	20	0	0
Catenula lemnae	0	0	2	0	0	0	5	0	0
Caulerpaceae sp. LM98	0	414	0	0	0	0	0	0	0
Chaetomium sp. 15004	0	0	0	0	0	12	0	0	0
Cladosporium chalastosporoides	0	1	0	1	0	0	1	0	1
Cladosporium cladosporioides	43	382	7	54	1	65	2	1	52
Cladosporium cucumerinum	0	0	0	1	0	0	1	0	3
Cladosporium exasperatum	0	0	0	1	0	0	1	0	0
Cladosporium langeronii	1	1	0	88	1	0	0	0	0
Cladosporium perangustum	0	0	0	1	0	0	0	0	1
Cladosporium sp. BMP2897	0	1	0	0	0	0	0	0	0
Cladosporium sp. F2	0	111	0	0	0	1	0	0	0
Cladosporium sp. S40	0	0	0	0	0	1	0	0	0
Cladosporium sp. TMS-2011	12	18	37	54	26	3	7	0	7
Claussenomyces sp. PDD 95741	50	0	0	0	0	0	0	0	0
Cochliobolus eleusines	745	0	0	0	0	0	0	0	0
Colletotrichum circinans	0	0	5	0	0	2	0	0	0
Coriolopsis trogii	0	0	0	2	0	1	0	0	25
Cryptococcus diffluens	0	0	9	0	0	0	0	0	58
Cryptococcus filicatus	0	0	160	0	0	0	0	0	0
Cryptococcus sp. BF73	0	6	29	0	0	0	279	0	0
Cryptococcus tephrensis	0	0	53	9	0	0	0	0	0
Curvularia trifolii	0	0	0	0	1	0	0	0	0
Cyberlindnera jadinii	2	0	0	0	0	0	0	4	0
Davidiella tassiana	173	4	1	0	4	3023	41	1	10
Debaryomyces hansenii	14	31	0	110	265	0	4	0	7
Dissoconium dekkeri	0	0	0	0	102	0	0	0	0
Eurotium amstelodami	0	1	0	0	0	0	0	0	0
Eurotium sp. BF106	0	0	71	426	1	0	125	0	0
Flammulina velutipes	979	0	346	260	0	0	0	0	0
Fusarium oxysporum	0	116	2866	0	191	0	2	1	0
Fusarium sp. 1 TMS-2011	0	73	0	0	0	17	9	0	21
Fusarium sp. FPGLXJ04	0	0	2	0	0	0	0	0	0
Fusarium sp. LH219	0	0	2	0	0	0	0	0	0
Fusarium sp. SE547	0	0	7	0	0	0	0	0	0
Gliomastix murorum	0	0	1	219	0	0	0	0	0
Gloeophyllum subferrugineum	0	0	52	1	0	0	0	0	0
Glonium pusillum	0	0	0	0	0	0	31	0	0
Golovinomyces cichoracearum	0	428	0	0	2	0	0	0	8
Golovinomyces orontii	0	2	0	0	0	0	0	0	0
Golovinomyces riedlianus	0	1	0	0	0	0	0	0	0
Golovinomyces sp. MUMH711	0	1	0	0	0	0	0	0	0
Hypocrea lixii	0	1	0	0	0	0	0	0	0
Hypocrea sp. TMS-2011	0	0	0	0	0	0	0	0	7
Irpex lacteus	29	33	2	185	103	0	8	0	0
Irpex sp. HZ-13	0	1	0	4	1	0	2	0	0
Knufia chersonesos	0	0	18	0	0	0	0	0	0
Lasiodiplodia theobromae	0	0	0	0	3	0	0	0	0
Leptosphaerulina chartarum	14	0	0	0	0	0	0	0	0
Meyerozyma guilliermondii	33	0	0	0	0	0	0	0	1
Microdiplodia sp. A18	0	0	1	0	0	0	0	0	0
Myrothecium verrucaria	0	0	120	0	0	0	0	0	0
Nigrospora sp. LH4	0	205	0	1	0	0	1	0	0
Nigrospora sp. TMS-2011	0	1	0	0	0	0	0	0	0
Paraconiothyrium sp. WL-2	0	0	1	0	0	0	0	0	0
Paraphoma fimeti	0	0	59	0	0	0	0	0	0
Penicillium citreonigrum	0	0	0	23	0	0	0	0	0
Penicillium polonicum	0	0	0	0	28	0	0	0	0
Penicillium sp. 2 TMS-2011	0	0	0	0	0	60	0	0	0
Penicillium sp. MU-2009-1	0	1	0	45	0	0	0	1	0
Penicillium spinulosum	0	0	0	43	546	0	0	0	0
Peniophora aurantiaca	316	281	0	1	0	0	1	0	0
Peniophora pini	0	0	59	0	0	0	0	0	1
Peyronellaea glomerata	1	1	0	0	0	0	0	0	0
Phillipsia domingensis	0	0	0	0	0	1	0	0	0
Phlebia radiata	227	0	472	1	342	0	0	0	30
Phlebia tremellosa	2	5	1	0	1	0	1	0	0
Phlebiella christiansenii	0	0	0	0	0	54	0	0	0
Phoma herbarum	0	0	81	0	0	0	0	0	0
Phoma medicaginis	0	67	52	0	0	0	0	0	0
Phoma sp. 1 TMS-2011	63	204	0	51	0	0	16	1	19
Phoma sp. 4 TMS-2011	3	248	0	0	0	0	0	0	0
Phoma sp. MA 4621	0	0	0	0	0	0	0	0	5
Pleosporaceae sp. LH40	0	0	738	0	17	0	0	0	0
Pleosporaceae sp. LM356	32	0	0	3	0	0	0	0	0
Polyporus arcularius	2	0	0	0	0	62	0	0	0
Polyporus brumalis	592	505	0	1	0	0	0	1	2
Postia caesia	118	0	41	0	0	1	0	0	0
Postia sericeomollis	0	0	0	34	0	0	0	0	0
Postia subcaesia	132	0	0	0	0	0	0	0	0
Psathyrella artemisiae	0	0	0	0	0	0	8	0	0
Pseudeurotium bakeri	0	0	36	0	0	0	0	0	0
Pteris vittata	5	0	0	0	0	0	1	0	0
Pueraria montana	2	0	0	0	0	0	39	0	0
Ramularia coccinea	0	0	0	0	0	0	27	0	9
Sarcomyxa serotina	0	1	0	0	0	1	0	0	0
Sarocladium strictum	0	0	0	0	0	35	2	0	0
Scedosporium apiospermum	0	1045	0	0	0	0	0	0	1
Schizophyllum commune	92	40	54	250	0	230	28	0	0
Septoria cucubali	0	0	0	0	0	0	23	0	0
Sistotrema brinkmannii	0	54	0	0	151	0	0	0	1
Sistotrema sernanderi	1	0	0	0	0	0	0	0	0
Sphaeropsis sapinea	0	0	0	0	1	0	12	0	0
Stereum hirsutum	9	0	89	0	37	4	0	0	0
Sydowia eucalypti	0	0	0	0	0	48	0	0	0
Talaromyces thermophilus	0	189	0	0	0	0	0	0	0
Thanatephorus cucumeris	0	13	0	0	0	0	0	0	0
Thielavia sp. B27	0	0	23	0	0	0	0	0	0
Tomentellopsis bresadoliana	0	0	0	0	0	0	1	0	0
Toxicocladosporium protearum	32	0	0	0	0	0	0	0	0
Trametes hirsuta	0	63	0	0	0	0	0	0	0
Trametes versicolor	1	0	0	238	0	238	1	0	2
Trichaptum biforme	163	0	0	0	0	0	1	0	1
Tricholoma sp. JP	77	0	0	0	75	49	0	0	0
Trichosporon faecale	0	0	0	0	0	0	0	0	13
Typhula incarnata	0	0	0	0	0	0	0	0	1
Ulocladium sp. BLE7	0	0	0	0	0	8	0	0	0
Uncultured Lasiodiplodia	0	0	0	0	195	0	3	0	0
cf. Leptosphaerulina sp. BOER-OM-1C	0	67	0	33	0	0	65	0	27
cf. Passalora sp. CPC 11876	0	38	0	0	0	0	0	0	0
Unclassified	12581	8763	12500	13965	3319	6235	11209	11359	15186
[%] unclassified	69.7743	56.1263	64.7534	72.6852	58.8267	58.8485	68.7458	99.6141	92.4735
Total	18031	15613	19304	19213	5642	10595	16305	11403	16422
